# Supplementary material for: Sulforaphane Prevents Hepatic Insulin Resistance by Blocking Serine Palmitoyltransferase 3-Mediated Ceramide Biosynthesis
Source: Nutrients. 2019 May 27;11(5):1185. doi: 10.3390/nu11051185 (PMC6566605; doi:10.3390/nu11051185)
Supplement: Supplementary file 1 [file nutrients-11-01185-s001.zip]

Archive with 2 entries (2 files):
- Supplementary data-figure S1-S5.docx
- Supplementaty Table.docx
